# Supplementary material for: C–H, N–H, and O–H Bond Activations to Prepare Phosphorescent Hydride-Iridium(III)-Phosphine Emitters with Photocatalytic Achievement in C–C Coupling Reactions
Source: Inorg Chem. 2024 Mar 28;63(14):6346–61. doi: 10.1021/acs.inorgchem.4c00115 (PMC12582129; doi:10.1021/acs.inorgchem.4c00115)
Supplement: Supplementary file 2 [file ic4c00115_si_002.xyz]

100
 Complex 2 So(THF)
 H                 -1.97719700    0.04743500    1.05548700
 N                  1.28898800   -0.01970600   -0.77835900
 P                 -1.00442100   -2.33751400    0.10816600
 P                 -0.67719700    2.36877100    0.66679200
 C                  0.70227900   -0.25923400    1.83491700
 C                  0.44811800   -0.38717000    3.21562100
 H                 -0.54059500   -0.14599200    3.59136800
 C                  1.39353900   -0.88180400    4.11452700
 H                  1.14096700   -0.98413200    5.16791100
 C                  2.64371400   -1.30685700    3.65010600
 H                  3.35776800   -1.77207000    4.32351900
 C                  2.96589400   -1.12590400    2.30913900
 H                  3.92177900   -1.48837200    1.95081500
 C                  2.04596300   -0.52796700    1.42015200
 C                  2.37098400   -0.21738800    0.01864200
 C                  3.69600400   -0.06969800   -0.51570800
 C                  3.83607300   -0.01538700   -1.94226100
 C                  2.67495500    0.05971800   -2.73173100
 H                  2.73355200    0.13820300   -3.81087900
 C                  1.44369800    0.15917700   -2.11228400
 C                 -0.96796500    0.46314800   -2.80013200
 C                 -1.57767400    0.68325000   -4.04215400
 H                 -0.95012600    0.82596900   -4.91729400
 C                 -2.96596200    0.71054700   -4.13671000
 H                 -3.44486100    0.88124200   -5.09678200
 C                 -3.71945700    0.50872900   -2.97721100
 H                 -4.80623000    0.52109400   -3.01862300
 C                 -3.07033100    0.29609300   -1.75950100
 H                 -3.68438200    0.15158500   -0.87738400
 C                 -1.66339400    0.27022100   -1.59828300
 C                 -0.04510800   -3.35331300   -1.15523900
 H                 -0.39381200   -4.37736100   -0.98930400
 C                 -0.36606000   -2.97860900   -2.60801700
 H                 -0.02213800   -1.97111900   -2.84385200
 H                 -1.43370700   -3.02960800   -2.83620600
 H                  0.15079900   -3.67094400   -3.28373100
 C                  1.47659500   -3.34041800   -0.92675700
 H                  1.92808100   -4.18918300   -1.45398600
 H                  1.76033000   -3.41621000    0.12593900
 H                  1.92732700   -2.43331400   -1.32962600
 C                 -0.59181700   -3.23126900    1.71893500
 H                  0.37292900   -2.78658000    1.97903900
 C                 -0.40186700   -4.75529800    1.65795200
 H                 -0.13861400   -5.11679700    2.65980200
 H                  0.40216300   -5.06216500    0.98554700
 H                 -1.31432300   -5.27501000    1.35489700
 C                 -1.58471400   -2.87421600    2.83767000
 H                 -2.47537100   -3.50725000    2.78399200
 H                 -1.90586300   -1.83196600    2.79806200
 H                 -1.11657000   -3.04454000    3.81340800
 C                 -2.78888900   -2.74715400   -0.35915300
 H                 -2.87693000   -2.20892500   -1.30759200
 C                 -3.10827500   -4.22745800   -0.62455300
 H                 -3.07040600   -4.82069100    0.29354200
 H                 -2.44573700   -4.69094100   -1.35923800
 H                 -4.12941900   -4.30486000   -1.01756100
 C                 -3.85151600   -2.15891700    0.58521300
 H                 -4.81027200   -2.10537800    0.05605800
 H                 -3.59726700   -1.15457500    0.92788700
 H                 -4.00044200   -2.79007300    1.46471300
 C                  0.86636600    3.40825800    0.37143500
 H                  0.53569800    4.43792400    0.53795400
 C                  2.01061000    3.12867700    1.35570700
 H                  2.33099000    2.08654400    1.31946700
 H                  1.74308200    3.36274400    2.38955700
 H                  2.87362900    3.75224100    1.09188100
 C                  1.36607900    3.30412900   -1.07970200
 H                  1.97297500    4.18363000   -1.32426200
 H                  0.55739100    3.24232300   -1.81332000
 H                  2.00105600    2.42749900   -1.20928400
 C                 -1.01341400    2.73572200    2.49032800
 H                 -0.12010100    2.30220300    2.95295900
 C                 -1.07530500    4.22762800    2.85619500
 H                 -1.97779900    4.69766700    2.45396200
 H                 -0.21101600    4.79762500    2.50681800
 H                 -1.11357500    4.33082500    3.94740500
 C                 -2.22017600    2.00709200    3.10403500
 H                 -2.14612100    2.05456800    4.19731800
 H                 -2.26087900    0.95814400    2.80996900
 H                 -3.16646900    2.47397500    2.82095700
 C                 -1.96889400    3.27997600   -0.36737400
 H                 -1.86707900    2.78560200   -1.33781900
 C                 -1.77104300    4.78811600   -0.58805500
 H                 -2.59489000    5.16325500   -1.20781200
 H                 -0.84287700    5.02070200   -1.11510300
 H                 -1.78406900    5.35397100    0.34753200
 C                 -3.39202800    3.00473000    0.14382800
 H                 -3.62681500    3.63731700    1.00554900
 H                 -3.53736300    1.96319200    0.43490900
 H                 -4.11696000    3.23626900   -0.64473000
 Ir                -0.62033800    0.03140600    0.23010900
 C                  4.87343700    0.09616300    0.27047000
 C                  5.13613700    0.02966800   -2.52132400
 C                  6.25298900    0.10990000   -1.72500100
 H                  7.24094200    0.15909000   -2.17368600
 C                  6.11582200    0.18220700   -0.31655600
 H                  6.99537400    0.32485400    0.30375600
 H                  5.22180700    0.03499300   -3.60423000
 H                  4.79074800    0.20600500    1.34264500
 O                  0.43201000    0.48745800   -2.93994500
100
 Complex 2 T1(THF)
 H                  1.94408700    0.41186500   -1.04908500
 N                 -1.23334200   -0.29312300    0.79257300
 P                  1.44901900   -2.12772600   -0.20789800
 P                  0.23740800    2.45236500   -0.57390600
 C                 -0.65101000   -0.34901100   -1.83847800
 C                 -0.40662600   -0.34951200   -3.22049100
 H                  0.53889900    0.03767000   -3.58353500
 C                 -1.30127700   -0.87854300   -4.15955000
 H                 -1.04737300   -0.87197800   -5.21717900
 C                 -2.50042600   -1.46581300   -3.72681000
 H                 -3.16838700   -1.94480100   -4.43766200
 C                 -2.82893300   -1.43299200   -2.38110400
 H                 -3.74240000   -1.91337400   -2.04889000
 C                 -1.96506100   -0.81521900   -1.42948000
 C                 -2.32719600   -0.62513800   -0.05960900
 C                 -3.68022300   -0.63883500    0.49197700
 C                 -3.82327900   -0.76690500    1.91865800
 C                 -2.65377600   -0.68276000    2.70861100
 H                 -2.69217100   -0.73170300    3.78999600
 C                 -1.40736300   -0.32161300    2.08403100
 C                  0.86871300    0.39235200    2.85296100
 C                  1.41697100    0.65071600    4.11616600
 H                  0.78400700    0.55758700    4.99390600
 C                  2.75617600    1.01066200    4.22509800
 H                  3.19093800    1.21458000    5.19922200
 C                  3.52058200    1.09168600    3.05778100
 H                  4.57257900    1.36272800    3.10884400
 C                  2.93026200    0.82792000    1.81987800
 H                  3.55450300    0.90392200    0.93752100
 C                  1.56981700    0.47778100    1.63962800
 C                  0.65957300   -3.41615700    0.91735800
 H                  1.20747500   -4.33624800    0.69116200
 C                  0.84551700   -3.12446600    2.41267800
 H                  0.29521200   -2.23649700    2.72322100
 H                  1.89261900   -2.98267300    2.69203700
 H                  0.46054300   -3.96973500    2.99612600
 C                 -0.82145100   -3.66868700    0.59569500
 H                 -1.15673400   -4.57256600    1.11853800
 H                 -1.01030400   -3.81550900   -0.47090700
 H                 -1.44834400   -2.84253300    0.93177400
 C                  1.31415000   -2.96016400   -1.89603700
 H                  0.27968400   -2.72958800   -2.16863100
 C                  1.48284900   -4.48676000   -1.95500600
 H                  1.32224900   -4.81761700   -2.98860900
 H                  0.76417600   -5.02344800   -1.33145300
 H                  2.48788200   -4.80412100   -1.66534000
 C                  2.22340300   -2.29280600   -2.94091300
 H                  3.23919800   -2.69585500   -2.89012100
 H                  2.27897800   -1.21054600   -2.81395400
 H                  1.83756900   -2.49527400   -3.94628300
 C                  3.25116400   -2.20135300    0.35455300
 H                  3.17820300   -1.71148800    1.33070600
 C                  3.85259900   -3.60023000    0.57025000
 H                  3.99762300   -4.12864100   -0.37638900
 H                  3.25653100   -4.23694400    1.22786000
 H                  4.84079800   -3.49246200    1.03414500
 C                  4.21814200   -1.36159800   -0.49778700
 H                  5.11669400   -1.13938800    0.08971600
 H                  3.78026800   -0.41559200   -0.81884900
 H                  4.53839100   -1.90645800   -1.38968200
 C                 -1.43223800    3.20621100   -0.13629300
 H                 -1.29330100    4.28191800   -0.28031700
 C                 -2.57732500    2.76118200   -1.05608900
 H                 -2.71343600    1.67973400   -1.03442400
 H                 -2.42183100    3.06165400   -2.09567400
 H                 -3.51364000    3.22158200   -0.71767600
 C                 -1.80089400    2.97668200    1.33935400
 H                 -2.56636200    3.70043100    1.64314400
 H                 -0.95135200    3.08819200    2.01985700
 H                 -2.22081200    1.98118400    1.48394700
 C                  0.39258100    2.93481600   -2.39457300
 H                 -0.42440400    2.34861100   -2.82944800
 C                  0.14528300    4.41978600   -2.70550700
 H                  0.95981900    5.04534700   -2.32856600
 H                 -0.79286400    4.80038500   -2.29531900
 H                  0.10544800    4.55904100   -3.79274600
 C                  1.68578100    2.47637100   -3.08917500
 H                  1.53208700    2.48717100   -4.17489400
 H                  1.98004600    1.46802600   -2.79670500
 H                  2.52035600    3.14730800   -2.87245800
 C                  1.42184000    3.53815000    0.42059900
 H                  1.44957700    3.01463600    1.38060700
 C                  1.00141500    4.99066600    0.69776700
 H                  1.78861800    5.47679200    1.28739900
 H                  0.07805800    5.06275800    1.27750300
 H                  0.87503300    5.57377600   -0.21842500
 C                  2.84241500    3.50747200   -0.16544800
 H                  2.93106600    4.20113700   -1.00727900
 H                  3.13250800    2.51431200   -0.51281400
 H                  3.56321300    3.82033400    0.59853400
 Ir                 0.61013500    0.12458100   -0.22601800
 C                 -4.84876000   -0.48667000   -0.25735500
 C                 -5.10208300   -0.88504600    2.49580700
 C                 -6.25740700   -0.81619100    1.70201000
 H                 -7.23770100   -0.91589300    2.15734800
 C                 -6.12741700   -0.59336100    0.33984300
 H                 -7.00899800   -0.50016700   -0.28755600
 H                 -5.18020800   -1.01160200    3.57199500
 H                 -4.78906100   -0.26941500   -1.31575700
 O                 -0.48219600    0.00415600    2.99349300
96
 Complex 3 So(THF)
 H                  0.10275400    0.00178700   -1.86410800
 P                 -0.41499100   -2.30600600   -0.68476300
 P                  0.76341200    2.26284400   -0.63472400
 N                  0.51648800   -0.15105800    1.79906900
 N                 -1.71867300    0.44287500    0.53472800
 N                 -2.96592300    0.60631300    2.45972000
 C                  2.22375900   -0.54764400   -0.19285900
 C                  3.15533300   -0.77907500   -1.22328700
 H                  2.82564100   -0.70225600   -2.25394700
 C                  4.48954900   -1.10270900   -0.96623400
 H                  5.17259700   -1.27139700   -1.79591300
 C                  4.95280900   -1.21138100    0.35002500
 H                  5.99020200   -1.46154100    0.55200400
 C                  4.06590400   -0.99856500    1.40159000
 H                  4.42433000   -1.08691700    2.42369900
 C                  2.72321700   -0.67329800    1.15164300
 C                  1.75786300   -0.45733200    2.24484200
 C                  1.97307200   -0.53792200    3.62780500
 H                  2.95466200   -0.77796800    4.01901800
 C                  0.90642400   -0.30598100    4.49882900
 H                  1.06802800   -0.36693400    5.57073300
 C                 -0.36326100    0.00222800    4.00660700
 H                 -1.20714200    0.18395900    4.66158000
 C                 -0.53074300    0.07520100    2.62298200
 C                 -1.76812000    0.38217100    1.90624400
 C                 -3.00328800    0.74216100    0.16899100
 C                 -3.58409000    0.93995300   -1.09375500
 H                 -2.98588500    0.86747500   -1.99519300
 C                 -4.94356600    1.22929600   -1.13646500
 H                 -5.42670500    1.38707200   -2.09712100
 C                 -5.71690700    1.32288800    0.04626000
 H                 -6.77640500    1.55090000   -0.03346800
 C                 -5.15033600    1.13228300    1.30165700
 H                 -5.74536700    1.20700100    2.20789700
 C                 -3.77665900    0.83868500    1.37171500
 C                 -2.06086100   -2.78599800    0.09681900
 H                 -2.65808500   -1.89083100   -0.10332500
 C                 -1.97676900   -2.95360300    1.62487200
 H                 -2.96360100   -2.78004700    2.06707100
 H                 -1.27928500   -2.26208400    2.09556100
 H                 -1.66974400   -3.96863400    1.89265600
 C                 -2.79333600   -3.99032800   -0.51558100
 H                 -2.23305800   -4.92020600   -0.38418900
 H                 -3.00809300   -3.86987400   -1.57961900
 H                 -3.75617100   -4.11472500   -0.00485000
 C                  0.88499100   -3.61030400   -0.27887400
 H                  1.77690600   -3.15874400   -0.72705600
 C                  1.15621400   -3.75547900    1.22856400
 H                  0.43815800   -4.43500300    1.69455100
 H                  1.11473800   -2.80822900    1.76365900
 H                  2.15557300   -4.17890300    1.37974300
 C                  0.68751700   -5.00037200   -0.90308700
 H                  1.56219000   -5.62064500   -0.67154100
 H                  0.58634900   -4.97874800   -1.99051600
 H                 -0.18808600   -5.50940000   -0.49032500
 C                 -0.72880000   -2.60796200   -2.51365600
 H                 -1.04119800   -3.65551600   -2.57515500
 C                 -1.86558400   -1.73670300   -3.06681000
 H                 -1.56197000   -0.68812900   -3.10674800
 H                 -2.78269100   -1.79495900   -2.47492300
 H                 -2.10746300   -2.05622700   -4.08759100
 C                  0.53490800   -2.43313200   -3.36691900
 H                  0.31286600   -2.70088200   -4.40687100
 H                  1.36621800   -3.06085700   -3.03515100
 H                  0.87061300   -1.39301900   -3.35251100
 Ir                 0.24388100   -0.04526300   -0.27732700
 C                  2.50277000    2.77222500   -0.11863100
 H                  3.08843200    1.93962900   -0.52243800
 C                 -0.49944600    3.45327700    0.09728600
 H                 -1.43452500    2.96788600   -0.20179800
 C                  0.72810900    2.70948100   -2.45915700
 H                  0.98586000    3.77315500   -2.49154800
 C                  1.77471700    1.93514400   -3.27168500
 H                  2.78838400    2.03880300   -2.87500800
 H                  1.53053200    0.87035200   -3.29660700
 H                  1.78242800    2.30457500   -4.30403900
 C                 -0.66370700    2.53177300   -3.08182400
 H                 -0.95094700    1.47783400   -3.08752900
 H                 -1.44421500    3.08925100   -2.55770600
 H                 -0.64604100    2.88299100   -4.12049800
 C                 -0.47489600    3.49289800    1.63462600
 H                 -0.26305300    2.52334600    2.08184900
 H                  0.27394000    4.20086200    1.99991500
 H                 -1.45015900    3.82427400    2.00772500
 C                 -0.50466700    4.88758100   -0.45425200
 H                 -1.34462800    5.43430400   -0.00839000
 H                  0.40948000    5.42779900   -0.19130800
 H                 -0.62852200    4.93631200   -1.53827200
 C                  2.70139700    2.77616200    1.40666200
 H                  2.36851100    3.72116000    1.84425200
 H                  2.16940600    1.97004000    1.90988000
 H                  3.76738300    2.66614800    1.63587300
 C                  3.05277000    4.07634500   -0.71560300
 H                  2.49266200    4.95006000   -0.37093800
 H                  4.09147000    4.20634200   -0.38785700
 H                  3.05662100    4.08331500   -1.80781000
96
 Complex 3 T1(THF)
 H                 -0.14199700    0.01490200   -1.80799800
 P                  0.17104800   -2.37293500   -0.67536100
 P                  0.18065700    2.38222000   -0.64526300
 N                  0.57587500   -0.01491900    1.81288100
 N                 -1.72847800   -0.00195000    0.53987700
 C                  2.24992700    0.00338300   -0.22327300
 C                  3.17274000    0.00182800   -1.28712500
 H                  2.80179400   -0.00652100   -2.30547600
 C                  4.55317100    0.00900000   -1.07760000
 H                  5.22927100    0.00772900   -1.92958300
 C                  5.06965300    0.01789400    0.22324900
 H                  6.14307500    0.02488000    0.38966800
 C                  4.19410600    0.01469300    1.30621100
 H                  4.59373300    0.01782800    2.31621400
 C                  2.80592000    0.00586400    1.10466100
 C                  1.85166800   -0.01130200    2.23121800
 C                  2.13817700   -0.03065300    3.60293700
 H                  3.15964800   -0.02950800    3.96210200
 C                  1.04567600   -0.05680300    4.51448200
 H                  1.24719300   -0.07337700    5.58198200
 C                 -0.26037500   -0.06184200    4.06929200
 H                 -1.09601500   -0.08252400    4.76097100
 C                 -0.51435800   -0.03920400    2.66826100
 C                 -1.75854900   -0.03973200    1.99811900
 C                 -3.04614400    0.01000100    0.17281000
 C                 -3.62951300    0.05322700   -1.09486200
 H                 -3.01096500    0.08581900   -1.98393700
 C                 -5.03803800    0.05625100   -1.16621600
 H                 -5.52527300    0.08983900   -2.13597500
 C                 -5.80696800    0.01821500   -0.00340100
 H                 -6.89080400    0.02134300   -0.08213500
 C                 -5.21694300   -0.02354300    1.28578600
 H                 -5.83252900   -0.05116000    2.17970000
 C                 -3.83120300   -0.02646700    1.37347100
 C                 -1.30575800   -3.24916100    0.09914900
 H                 -2.11007800   -2.54392300   -0.13551400
 C                 -1.21204200   -3.35773800    1.62974800
 H                 -2.21827600   -3.48153200    2.04494600
 H                 -0.76882300   -2.47738600    2.09392600
 H                 -0.62399900   -4.23083700    1.92444400
 C                 -1.67474300   -4.61680000   -0.49691300
 H                 -0.89543300   -5.36137700   -0.31282900
 H                 -1.87086100   -4.58564800   -1.57069200
 H                 -2.59001300   -4.97482700   -0.01019800
 C                  1.76640300   -3.27485400   -0.25061000
 H                  2.51057400   -2.59892000   -0.68531300
 C                  2.03513500   -3.34530700    1.26258800
 H                  1.51290700   -4.19248300    1.71450900
 H                  1.73360900   -2.44381900    1.79337400
 H                  3.10766500   -3.49116900    1.43211800
 C                  1.95740300   -4.66451400   -0.87806400
 H                  2.95271000   -5.03759400   -0.60802800
 H                  1.89951500   -4.65957700   -1.96908400
 H                  1.22632700   -5.38449400   -0.49967500
 C                 -0.04214200   -2.73705600   -2.50427800
 H                 -0.04188900   -3.83027800   -2.56470400
 C                 -1.37535400   -2.22534300   -3.06775000
 H                 -1.38500700   -1.13351200   -3.10405300
 H                 -2.24393500   -2.54794500   -2.48832200
 H                 -1.50180200   -2.59679700   -4.09151300
 C                  1.12513500   -2.20744200   -3.34682200
 H                  1.00891900   -2.54464600   -4.38348000
 H                  2.10017200   -2.55175900   -2.99225000
 H                  1.13086200   -1.11491100   -3.34729800
 Ir                 0.17873600    0.00305300   -0.24067400
 C                  1.74773600    3.28305500   -0.13017200
 H                  2.51617400    2.60710800   -0.51999500
 C                 -1.33733600    3.23592200    0.07278300
 H                 -2.12835200    2.54789400   -0.24477300
 C                  0.04353800    2.77774300   -2.47598400
 H                  0.04791200    3.87182600   -2.51949000
 C                  1.24308300    2.26067000   -3.28038800
 H                  2.20443200    2.58948100   -2.87717800
 H                  1.24464500    1.16875200   -3.30746400
 H                  1.17236600    2.62324400   -4.31264100
 C                 -1.26669100    2.27981300   -3.10151600
 H                 -1.28332900    1.18800300   -3.14527000
 H                 -2.15708100    2.60824000   -2.55949900
 H                 -1.34409800    2.65841800   -4.12751100
 C                 -1.34929800    3.27853600    1.60945800
 H                 -0.95342700    2.37221900    2.06675700
 H                 -0.77220500    4.12784400    1.98427100
 H                 -2.38091700    3.40154000    1.95751000
 C                 -1.65795600    4.63028000   -0.48783600
 H                 -2.60680300    4.97197900   -0.05677800
 H                 -0.89313400    5.36108200   -0.21122500
 H                 -1.77162900    4.64795200   -1.57370500
 C                  1.92118100    3.34800400    1.39672400
 H                  1.37185500    4.19403500    1.81813100
 H                  1.58431500    2.44378800    1.90168300
 H                  2.98077800    3.49105200    1.63556300
 C                  1.97657700    4.67236400   -0.74533000
 H                  1.22714200    5.39451000   -0.40953500
 H                  2.95603500    5.04347400   -0.42001200
 H                  1.97976900    4.66631800   -1.83794400
 N                 -3.00252600   -0.05781600    2.48976600
97
 Complex 4 So(THF)
 H                 -0.03432100    0.00343800   -1.84201500
 P                  0.13515500   -2.35718200   -0.64919900
 P                  0.16869800    2.35633900   -0.64761200
 N                  0.59288700   -0.00460300    1.79890600
 N                 -1.76340300    0.01185600    0.61044900
 C                  2.27784800   -0.01605700   -0.25122500
 C                  3.20596600   -0.02284200   -1.31118200
 H                  2.83578200   -0.01941600   -2.33054800
 C                  4.58647900   -0.03410000   -1.09869900
 H                  5.26315600   -0.03902300   -1.95053600
 C                  5.10483100   -0.03903300    0.20146900
 H                  6.17784900   -0.04778800    0.36937600
 C                  4.22595700   -0.03236500    1.28074700
 H                  4.62373200   -0.03623600    2.29180800
 C                  2.83729600   -0.02087000    1.07423200
 C                  1.88629200   -0.01393000    2.20076900
 C                  2.16880700   -0.01599800    3.57250800
 H                  3.19336100   -0.02268100    3.92549300
 C                  1.10813900   -0.00909000    4.48211300
 H                  1.31664700   -0.01076800    5.54786000
 C                 -0.21339800   -0.00019600    4.03755600
 H                 -1.04347900    0.00491300    4.73500000
 C                 -0.45528200    0.00220600    2.65807000
 C                 -1.75220800    0.01128300    1.99845200
 C                 -3.07373700    0.02019300    0.23763000
 C                 -3.62618600    0.02403500   -1.05738800
 H                 -2.97329100    0.02027300   -1.92262400
 C                 -5.00801000    0.03261200   -1.18382800
 H                 -5.45582200    0.03572300   -2.17430300
 C                 -5.85112100    0.03721500   -0.04281500
 H                 -6.92911800    0.04378000   -0.18126900
 C                 -5.32259700    0.03350200    1.23994000
 H                 -5.97892000    0.03701900    2.10725400
 C                 -3.92032200    0.02486600    1.40696700
 C                 -1.35189000   -3.21267100    0.13118500
 H                 -2.14370700   -2.48827900   -0.08422900
 C                 -1.24410500   -3.33677500    1.66110400
 H                 -2.24741800   -3.42937600    2.09107600
 H                 -0.76251500   -2.47916200    2.12852300
 H                 -0.68258600   -4.23215600    1.94242800
 C                 -1.76538900   -4.56868200   -0.46291800
 H                 -1.00173400   -5.33433000   -0.29969100
 H                 -1.98265700   -4.52776900   -1.53232700
 H                 -2.67944600   -4.90880100    0.03931900
 C                  1.71032900   -3.30163300   -0.21594700
 H                  2.46882600   -2.65059200   -0.66366200
 C                  1.99101000   -3.35760400    1.29565000
 H                  1.45534000   -4.18668600    1.76519300
 H                  1.71254100   -2.44344400    1.81705000
 H                  3.06156700   -3.52268300    1.46170400
 C                  1.87069400   -4.70529000   -0.81999200
 H                  2.85740700   -5.09788000   -0.54493900
 H                  1.81237400   -4.71728600   -1.91082300
 H                  1.12450300   -5.40436300   -0.43135300
 C                 -0.07491100   -2.75963800   -2.47304600
 H                 -0.10404900   -3.85334400   -2.51234200
 C                 -1.39054800   -2.22314500   -3.05344600
 H                 -1.37055200   -1.13228600   -3.10382500
 H                 -2.26971200   -2.51279200   -2.47259900
 H                 -1.52348200   -2.60575200   -4.07251500
 C                  1.10979400   -2.27690000   -3.32019800
 H                  0.98758000   -2.62488900   -4.35298600
 H                  2.07348300   -2.64595300   -2.95910300
 H                  1.15050800   -1.18490200   -3.33535600
 Ir                 0.22678800   -0.00014000   -0.26473600
 C                  1.75890000    3.27745900   -0.21987000
 H                  2.50680700    2.61502900   -0.66912700
 C                 -1.30279600    3.23289500    0.13845800
 H                 -2.10617400    2.52142700   -0.07692600
 C                 -0.04152300    2.76276100   -2.47086300
 H                 -0.05652200    3.85675800   -2.50956800
 C                  1.13453000    2.26562700   -3.32208000
 H                  2.10389000    2.62194200   -2.96343500
 H                  1.16153800    1.17317700   -3.33866000
 H                  1.01373500    2.61627400   -4.35412100
 C                 -1.36568900    2.24417700   -3.04829100
 H                 -1.35807900    1.15345100   -3.10454900
 H                 -2.23897500    2.54052300   -2.46197900
 H                 -1.49872100    2.63351700   -4.06479400
 C                 -1.18933600    3.35167100    1.66841800
 H                 -0.71551700    2.48784500    2.13224600
 H                 -0.61757000    4.24031800    1.95033600
 H                 -2.19032500    3.45375000    2.10164700
 C                 -1.69676900    4.59618900   -0.45208900
 H                 -2.60392000    4.95000900    0.05324400
 H                 -0.92058300    5.34948900   -0.29012000
 H                 -1.91787800    4.55985700   -1.52091600
 C                  2.04383700    3.33039200    1.29107300
 H                  1.52204700    4.16808500    1.76104800
 H                  1.75205500    2.42119800    1.81384100
 H                  3.11711200    3.47922400    1.45493200
 C                  1.93638800    4.67858200   -0.82487400
 H                  1.19844100    5.38602900   -0.43580100
 H                  2.92790200    5.05966800   -0.55091900
 H                  1.87674800    4.69098700   -1.91566300
 C                 -3.04473500    0.01908200    2.52600400
 H                 -3.31399200    0.01999700    3.57408400
97
 Complex 4 T1(THF)
 H                  0.11051900    0.00070700   -1.81615400
 P                 -0.16057600    2.35685100   -0.65353600
 P                 -0.16051000   -2.35636100   -0.65456600
 N                 -0.61580100   -0.00059600    1.80227400
 N                  1.73803600   -0.00004400    0.63830800
 C                 -2.27347400    0.00016800   -0.24746500
 C                 -3.18719900    0.00083100   -1.31744300
 H                 -2.80748600    0.00154200   -2.33285800
 C                 -4.57207900    0.00055500   -1.12238400
 H                 -5.23821100    0.00111100   -1.98254400
 C                 -5.10232000   -0.00041400    0.17087400
 H                 -6.17717800   -0.00062700    0.32853400
 C                 -4.23313600   -0.00106000    1.26079000
 H                 -4.64091400   -0.00176900    2.26793700
 C                 -2.84380600   -0.00077700    1.07223900
 C                 -1.89996100   -0.00122900    2.21206400
 C                 -2.19858600   -0.00210000    3.57605900
 H                 -3.22401600   -0.00251000    3.92467700
 C                 -1.11779000   -0.00236100    4.50340600
 H                 -1.33454600   -0.00304400    5.56828600
 C                  0.19253200   -0.00180000    4.07608400
 H                  1.01522400   -0.00206500    4.78464300
 C                  0.46666500   -0.00088200    2.67741200
 C                  1.71336000   -0.00042300    2.02179900
 C                  3.07556200   -0.00012800    0.23233800
 C                  3.58272300    0.00005400   -1.04913800
 H                  2.91695900    0.00023800   -1.90329300
 C                  5.00257100    0.00000000   -1.20715200
 H                  5.42007900    0.00008300   -2.20988800
 C                  5.84549800   -0.00022100   -0.10666700
 H                  6.92203400   -0.00028800   -0.25072200
 C                  5.32249500   -0.00041500    1.21099500
 H                  5.98952800   -0.00062500    2.06832500
 C                  3.93364200   -0.00042600    1.38488400
 C                  1.34204400    3.22433300    0.08737800
 H                  2.13655000    2.52029700   -0.18199500
 C                  1.30123900    3.31369100    1.62203300
 H                  2.32208300    3.42663900    2.00497500
 H                  0.86723000    2.43228100    2.09232800
 H                  0.73221300    4.18840500    1.94876000
 C                  1.70076000    4.59999000   -0.49649000
 H                  0.93181100    5.34523600   -0.27510000
 H                  1.86287600    4.58749100   -1.57626800
 H                  2.63287800    4.94745000   -0.03393800
 C                 -1.73226000    3.28169300   -0.18172300
 H                 -2.49578600    2.61462100   -0.59576800
 C                 -1.95560300    3.34495500    1.33897900
 H                 -1.41009800    4.18272300    1.78155200
 H                 -1.64816300    2.43563400    1.85328400
 H                 -3.02058600    3.50134400    1.54423100
 C                 -1.93190600    4.67557600   -0.79637300
 H                 -2.91456500    5.05755800   -0.49354600
 H                 -1.90937200    4.67456900   -1.88883900
 H                 -1.18314300    5.38938100   -0.44118600
 C                  0.01278800    2.75595900   -2.48246900
 H                  0.01941600    3.84995900   -2.52457200
 C                  1.32864400    2.24577700   -3.08606700
 H                  1.33120400    1.15446500   -3.13575900
 H                  2.21240500    2.55629100   -2.52306000
 H                  1.43395700    2.62985500   -4.10772000
 C                 -1.17624200    2.25019800   -3.30927300
 H                 -1.08140600    2.60529700   -4.34247800
 H                 -2.14107600    2.59464300   -2.92769200
 H                 -1.19143800    1.15800900   -3.32893400
 Ir                -0.20384600    0.00028800   -0.24146200
 C                 -1.73187000   -3.28141100   -0.18204200
 H                 -2.49567900   -2.61364300   -0.59438000
 C                  1.34271500   -3.22416500    0.08472700
 H                  2.13702100   -2.52003900   -0.18515200
 C                  0.01158200   -2.75430400   -2.48395900
 H                  0.01831800   -3.84827800   -2.52694300
 C                 -1.17813200   -2.24816300   -3.30955400
 H                 -2.14268000   -2.59273200   -2.92737700
 H                 -1.19338000   -1.15596400   -3.32865800
 H                 -1.08406500   -2.60279000   -4.34299800
 C                  1.32688800   -2.24341100   -3.08812000
 H                  1.32938800   -1.15204400   -3.13668500
 H                  2.21111700   -2.55455500   -2.52621200
 H                  1.43134000   -2.62640800   -4.11026900
 C                  1.30357700   -3.31429700    1.61940800
 H                  0.87035600   -2.43306200    2.09075300
 H                  0.73477400   -4.18905900    1.94637000
 H                  2.32486900   -3.42766100    2.00103000
 C                  1.70061400   -4.59962100   -0.50012600
 H                  2.63327800   -4.94736400   -0.03889300
 H                  0.93190300   -5.34494500   -0.27808000
 H                  1.86139700   -4.58671200   -1.58008300
 C                 -1.95338600   -3.34628400    1.33883200
 H                 -1.40783300   -4.18485200    1.77981200
 H                 -1.64480800   -2.43769700    1.85377700
 H                 -3.01821800   -3.50226600    1.54513600
 C                 -1.93254100   -4.67449600   -0.79815400
 H                 -1.18352300   -5.38894000   -0.44481000
 H                 -2.91491400   -5.05663200   -0.49460400
 H                 -1.91137400   -4.67209300   -1.89065200
 C                  3.07456900   -0.00059800    2.51831400
 H                  3.36946600   -0.00097600    3.55967300
94
 Complex 5 So(THF)
 H                 -0.36295800   -0.96343500   -1.66538500
 N                  0.12686200    0.70568300    1.64258100
 O                  0.65181500    1.55683200   -1.21098300
 P                  1.97371400   -1.30601700   -0.45885300
 P                 -2.31003000    0.62298000   -0.81407200
 C                 -0.92248300   -1.66834700    0.88629300
 C                 -1.42248200   -2.93854700    0.53099400
 H                 -1.38988600   -3.24182500   -0.51132500
 C                 -1.95833700   -3.81688700    1.47368300
 H                 -2.33009900   -4.78890900    1.15660800
 C                 -2.01675100   -3.45388400    2.82498500
 H                 -2.42693600   -4.13706800    3.56310700
 C                 -1.54032900   -2.20581500    3.21530400
 H                 -1.58225600   -1.93464900    4.26647600
 C                 -1.00322000   -1.31502500    2.26925400
 C                 -0.48928600    0.01355400    2.64765400
 C                 -0.61814800    0.57320600    3.92220000
 H                 -1.12404600    0.03105100    4.71107200
 C                 -0.13147500    1.85546400    4.14568000
 H                 -0.26869400    2.33388200    5.11083700
 C                  0.52602900    2.52764000    3.12472600
 H                  0.88050300    3.53605700    3.29071700
 C                  0.70444600    1.91740200    1.86582500
 C                  1.53594600    2.58766000    0.83530500
 C                  2.53263800    3.47913300    1.30805500
 H                  2.68423700    3.56887600    2.37841200
 C                  3.36474400    4.20977200    0.47596700
 H                  4.12169000    4.86429000    0.89669300
 C                  3.21588600    4.07412400   -0.91394000
 H                  3.84736700    4.64234600   -1.59294200
 C                  2.27943200    3.19465000   -1.42048100
 H                  2.16700900    3.05265700   -2.49149000
 C                  1.43901900    2.39116800   -0.58984500
 C                  3.13693900   -1.40460900    1.01753700
 H                  3.95252400   -2.05847900    0.69318600
 C                  3.75192400   -0.05915400    1.41938700
 H                  2.99461200    0.63348100    1.78756500
 H                  4.28548400    0.42966700    0.59998600
 H                  4.47399300   -0.22091600    2.22912900
 C                  2.44730600   -2.05707000    2.22456900
 H                  3.18675400   -2.25336200    3.01026600
 H                  1.96288100   -3.00647700    1.98168200
 H                  1.68649300   -1.39532000    2.64081800
 C                  1.73676800   -3.13772200   -0.86529700
 H                  0.96546600   -3.41529100   -0.13969000
 C                  2.94010900   -4.06934100   -0.63989200
 H                  2.64208800   -5.09575500   -0.88644400
 H                  3.28664200   -4.07924900    0.39582100
 H                  3.78933600   -3.81561000   -1.27952200
 C                  1.15278100   -3.37468700   -2.26588400
 H                  1.92176900   -3.27679400   -3.03852400
 H                  0.34067700   -2.68323700   -2.49930300
 H                  0.75700200   -4.39540500   -2.32770700
 C                  3.05204700   -0.49987600   -1.77657900
 H                  3.21944500    0.49180400   -1.34214500
 C                  4.41922900   -1.16237500   -2.00388800
 H                  4.31630900   -2.12337100   -2.51681200
 H                  4.98011000   -1.32672700   -1.08015400
 H                  5.03116100   -0.51617400   -2.64494400
 C                  2.33744600   -0.27324600   -3.11795500
 H                  2.97055200    0.35858500   -3.75354800
 H                  1.38668900    0.23838200   -2.97768000
 H                  2.16910300   -1.20912900   -3.65696100
 C                 -3.30612300    1.62653800    0.42851500
 H                 -4.19083800    1.95530200   -0.12640500
 C                 -3.78834800    0.80896200    1.63529600
 H                 -2.95391500    0.48623700    2.25874500
 H                 -4.35840900   -0.07966600    1.35270800
 H                 -4.44176700    1.43359300    2.25661100
 C                 -2.55034200    2.87784100    0.89720200
 H                 -3.23215500    3.53008200    1.45610800
 H                 -2.13624600    3.46437000    0.07224000
 H                 -1.73026200    2.61380200    1.56551400
 C                 -3.51786400   -0.75831200   -1.24931700
 H                 -3.48729200   -1.35600400   -0.33099400
 C                 -4.97435300   -0.33170300   -1.49843600
 H                 -5.07375900    0.23375200   -2.42954800
 H                 -5.39931100    0.26899800   -0.69126500
 H                 -5.59733100   -1.22885800   -1.59695000
 C                 -3.05518100   -1.67531100   -2.39329000
 H                 -3.63472900   -2.60566800   -2.36566700
 H                 -1.99791800   -1.93278100   -2.32300300
 H                 -3.22663700   -1.21414800   -3.36976100
 C                 -2.14602400    1.82554300   -2.25646200
 H                 -1.34323200    2.47073700   -1.88626900
 C                 -3.36783500    2.69657400   -2.58480600
 H                 -3.10093100    3.38924800   -3.39244100
 H                 -3.70227200    3.30461700   -1.74057200
 H                 -4.21781400    2.10349400   -2.93440400
 C                 -1.61097200    1.15730100   -3.53307600
 H                 -2.40177600    0.62410300   -4.06913100
 H                 -0.80152900    0.45750700   -3.32175400
 H                 -1.22210300    1.92846100   -4.20857400
 Ir                -0.13326500   -0.21984000   -0.27837700
94
 Complex 5 T1(THF)    
 H                 -0.45747100   -0.81135800   -1.74186400
 N                  0.23995300    0.52906300    1.66242700
 O                  0.47436400    1.64142300   -1.08463700
 P                  1.98486200   -1.21556400   -0.68797400
 P                 -2.38511500    0.57726400   -0.60159600
 C                 -0.75970900   -1.81028700    0.76587000
 C                 -1.24790200   -3.04707900    0.30489300
 H                 -1.31599300   -3.22088500   -0.76500200
 C                 -1.65186500   -4.05530800    1.18388200
 H                 -2.02496900   -4.99893000    0.79215200
 C                 -1.58229100   -3.84865600    2.56489500
 H                 -1.90074200   -4.62457300    3.25529300
 C                 -1.09786000   -2.63596700    3.05373000
 H                 -1.04651800   -2.48915300    4.12843700
 C                 -0.67942500   -1.62265900    2.17669500
 C                 -0.11692200   -0.33799900    2.65346200
 C                  0.03512300   -0.02027300    4.00137800
 H                 -0.24602700   -0.72657700    4.77130000
 C                  0.50629800    1.27304200    4.34779800
 H                  0.54316600    1.57774600    5.38977400
 C                  0.88811900    2.14002800    3.35986700
 H                  1.20624400    3.14020600    3.62647200
 C                  0.82955400    1.77053700    1.97180900
 C                  1.39637800    2.63174100    0.97545700
 C                  2.28277900    3.68854400    1.37550700
 H                  2.63728700    3.71489100    2.39831300
 C                  2.74112400    4.67058900    0.51087800
 H                  3.40257400    5.44018600    0.90206300
 C                  2.38845100    4.68029800   -0.85433500
 H                  2.74645700    5.45586900   -1.52279900
 C                  1.60211700    3.63253100   -1.32002000
 H                  1.33811300    3.54403500   -2.36998700
 C                  1.13307500    2.59405800   -0.47821000
 C                  3.18996500   -1.48024900    0.73340600
 H                  4.06595800   -1.93497600    0.25944800
 C                  3.64163900   -0.17079200    1.39400400
 H                  2.82305600    0.29848400    1.94000000
 H                  4.03331600    0.55784600    0.67913000
 H                  4.44249400   -0.38871000    2.11057800
 C                  2.66529500   -2.46092000    1.79327900
 H                  3.47502300   -2.70097200    2.49273800
 H                  2.30704200   -3.40356500    1.37090500
 H                  1.84984800   -2.02239000    2.36880100
 C                  1.80856900   -2.95951400   -1.38303200
 H                  1.17290100   -3.41836200   -0.61797800
 C                  3.09995400   -3.78831000   -1.48318000
 H                  2.84030400   -4.81085900   -1.78184600
 H                  3.64475400   -3.85913000   -0.53941800
 H                  3.78151000   -3.39215000   -2.24067800
 C                  1.04216800   -3.03559600   -2.71217600
 H                  1.66991400   -2.73169700   -3.55474100
 H                  0.14460000   -2.41408300   -2.71308500
 H                  0.73623200   -4.07302500   -2.89139200
 C                  2.97836100   -0.12200100   -1.85974600
 H                  2.98028500    0.82838900   -1.31354200
 C                  4.43917300   -0.53293300   -2.10004500
 H                  4.50970500   -1.45413000   -2.68501100
 H                  5.00881900   -0.66936300   -1.17792400
 H                  4.93842500    0.25661400   -2.67450600
 C                  2.27460700    0.13591500   -3.20013300
 H                  2.77096700    0.97023000   -3.70982300
 H                  1.22721300    0.40399700   -3.06763900
 H                  2.33425400   -0.73313700   -3.86107500
 C                 -3.17083700    1.60534600    0.75760400
 H                 -4.18510600    1.82088000    0.40564600
 C                 -3.27909900    0.83267800    2.08051700
 H                 -2.30485900    0.74325200    2.56138800
 H                 -3.68996100   -0.17360200    1.96075600
 H                 -3.93788200    1.37902300    2.76573400
 C                 -2.44490900    2.94166900    0.96971700
 H                 -2.91871600    3.48443900    1.79627100
 H                 -2.48813100    3.58844000    0.08899400
 H                 -1.39512400    2.79035400    1.23328900
 C                 -3.60582000   -0.83262700   -0.83567600
 H                 -3.32357200   -1.50061900   -0.01546900
 C                 -5.09620700   -0.49147000   -0.67188500
 H                 -5.44910100    0.20714100   -1.43478200
 H                 -5.33310900   -0.07246600    0.30865000
 H                 -5.68030200   -1.41349600   -0.77805800
 C                 -3.37978200   -1.59816900   -2.14850400
 H                 -3.89238000   -2.56560500   -2.09708400
 H                 -2.32249000   -1.78633200   -2.34592500
 H                 -3.79602400   -1.05283100   -3.00112900
 C                 -2.45555200    1.75275400   -2.07227800
 H                 -1.81507300    2.56828700   -1.71943600
 C                 -3.84888600    2.32186200   -2.38091800
 H                 -3.75262900    3.12743700   -3.11862600
 H                 -4.35053700    2.74194600   -1.50556800
 H                 -4.50315000    1.56040000   -2.81637000
 C                 -1.80473900    1.21627200   -3.35487300
 H                 -2.38223800    0.40470200   -3.80407100
 H                 -0.79184200    0.86223600   -3.17178700
 H                 -1.75271600    2.02770900   -4.09098800
 Ir                -0.14766500   -0.20174600   -0.29626900
92
 Complex 6 So(THF)
 H                  0.16504600    1.08703600   -1.67772700
 O                 -0.23219600   -1.76165400   -1.05328900
 P                 -2.24427400    0.71420100   -0.63929200
 P                  2.38420400    0.02205900   -0.63895600
 C                  0.30864800    1.87195500    0.99775100
 C                  0.50517500    3.23630900    0.72053000
 H                  0.53020000    3.55665300   -0.31702100
 C                  0.66785600    4.19216300    1.73199300
 H                  0.81638700    5.23624700    1.46654600
 C                  0.64113600    3.81394500    3.07652700
 H                  0.76749400    4.55325700    3.86196000
 C                  0.44666200    2.47045800    3.41044700
 H                  0.41970400    2.15898500    4.45098800
 C                  0.28489800    1.53925100    2.38798300
 C                 -0.05830400   -0.61196000    3.79679700
 C                 -0.29125900   -1.88694600    3.38645500
 H                 -0.43670800   -2.77453900    3.97693900
 C                 -0.53463300   -2.99060500    1.09045200
 C                 -0.82151700   -4.23818000    1.66122000
 H                 -0.86770800   -4.33008700    2.74068800
 C                 -1.05500600   -5.37231100    0.89088000
 H                 -1.27331700   -6.32051100    1.37142100
 C                 -1.00213400   -5.25769200   -0.50269100
 H                 -1.17997500   -6.12547300   -1.13305100
 C                 -0.72514400   -4.03213200   -1.08663200
 H                 -0.68405700   -3.92979900   -2.16748500
 C                 -0.47970500   -2.83900600   -0.34618100
 C                 -3.51514600    0.33048000    0.69467900
 H                 -4.46371300    0.72359400    0.31538000
 C                 -3.70190200   -1.17143900    0.94291400
 H                 -2.77012200   -1.65274100    1.24581100
 H                 -4.08491500   -1.69855700    0.06509000
 H                 -4.42717400   -1.31886800    1.75242800
 C                 -3.18353400    1.05662000    2.00671000
 H                 -4.04513800    1.01021900    2.68314000
 H                 -2.93133600    2.11075800    1.86342400
 H                 -2.34275600    0.57886900    2.51127900
 C                 -2.54262200    2.55393700   -0.95224400
 H                 -1.92971700    3.00730000   -0.16572000
 C                 -3.98110900    3.06832900   -0.77343400
 H                 -3.99046800    4.15228700   -0.94066100
 H                 -4.37320600    2.89801700    0.23163600
 H                 -4.67637500    2.62382200   -1.49002200
 C                 -1.97955800    3.02602700   -2.30144900
 H                 -2.61535000    2.70503800   -3.13285200
 H                 -0.96817900    2.65327900   -2.47647200
 H                 -1.94701900    4.12198300   -2.31821700
 C                 -2.88831500   -0.29221000   -2.09426500
 H                 -2.86898000   -1.30644900   -1.68078100
 C                 -4.32808400    0.03923100   -2.51399500
 H                 -4.38322200    1.01393200   -3.00855600
 H                 -5.03253000    0.04145000   -1.67754600
 H                 -4.67876700   -0.71053500   -3.23337600
 C                 -1.95377600   -0.31019700   -3.31270600
 H                 -2.37240300   -0.98578200   -4.06965000
 H                 -0.96819800   -0.68165500   -3.03685000
 H                 -1.84828200    0.67438500   -3.77504000
 C                  3.44304100   -0.85993200    0.63887500
 H                  4.45903800   -0.85115300    0.23093700
 C                  3.46522100   -0.12318800    1.98634000
 H                  2.49442700   -0.18149400    2.48059900
 H                  3.73559000    0.93238000    1.89633900
 H                  4.20124000   -0.59571800    2.64781500
 C                  3.02432300   -2.32296000    0.83925200
 H                  3.71987200   -2.80850300    1.53437100
 H                  3.02935400   -2.90199200   -0.08740300
 H                  2.02558600   -2.39404900    1.27010200
 C                  3.26025500    1.68260700   -0.80518400
 H                  2.93542500    2.18050100    0.11534500
 C                  4.79676200    1.64840800   -0.81392100
 H                  5.18628500    1.15802800   -1.71042100
 H                  5.22350000    1.14937200    0.05905900
 H                  5.17562400    2.67763200   -0.81508600
 C                  2.75386100    2.53323500   -1.98082500
 H                  3.04169800    3.57898100   -1.82139500
 H                  1.66900900    2.48854500   -2.08909200
 H                  3.20370800    2.21211500   -2.92501100
 C                  2.65006700   -1.03437900   -2.17780200
 H                  2.03001000   -1.90255000   -1.92731800
 C                  4.08980400   -1.50465900   -2.44027000
 H                  4.08635600   -2.21385700   -3.27699900
 H                  4.54642400   -2.01502400   -1.58925400
 H                  4.74044900   -0.67208100   -2.72308300
 C                  2.06234800   -0.42618200   -3.46068500
 H                  2.71160500    0.35387300   -3.86888900
 H                  1.07271200    0.00253000   -3.30067800
 H                  1.97629800   -1.20952200   -4.22327600
 Ir                 0.05159100    0.26344200   -0.24800800
 N                 -0.30864400   -1.88321100    1.97957600
 N                  0.06725200    0.15722800    2.64473100
 C                 -0.08359200   -0.62370000    1.53952800
 H                  0.02408500   -0.20561700    4.79189600
98
 Complex 7 So(THF)
 H                 -0.23371700   -0.63597100   -2.02719800
 P                 -2.42173400   -0.25302500   -0.58093000
 P                  2.26218500   -0.27978400   -1.02194400
 N                 -0.04516100    2.03943300   -0.58648200
 N                  0.28421500   -2.99503300    2.70643900
 C                  0.04064500   -1.97642800    0.48049200
 C                  0.00974400   -3.27071300   -0.05653800
 H                 -0.09332300   -3.40157200   -1.12919100
 C                  0.11398500   -4.39930500    0.76522600
 H                  0.09147100   -5.40291400    0.34801100
 C                  0.25003700   -4.20900600    2.13736300
 H                  0.33506800   -5.06108500    2.81100400
 C                  0.18491600   -1.91039400    1.91535600
 C                  0.22361200   -0.54660500    2.49433900
 C                  0.12495500    0.45345200    1.50039000
 C                  0.12394400    1.83341200    1.81398500
 C                  0.21208800    2.22263800    3.18071700
 C                  0.19092000    3.64684300    3.68637700
 H                 -0.72346400    4.17452300    3.39061300
 H                  1.04169100    4.23041500    3.31544200
 H                  0.23715500    3.66458500    4.77878300
 C                  0.31869700    1.20677100    4.13822000
 H                  0.39077300    1.50292800    5.18252400
 C                  0.33422000   -0.16955500    3.84643100
 C                  0.46548100   -1.14987000    4.98579700
 H                  0.56066800   -0.62489100    5.94185600
 H                  1.33587400   -1.79919600    4.85228700
 H                 -0.39761700   -1.82092900    5.03977500
 C                  0.02991800    2.70231800    0.62196400
 C                  0.03572800    4.11051100    0.61117100
 H                  0.08874400    4.65798600    1.53737600
 C                 -0.01613700    4.81974700   -0.58192800
 H                 -0.00766300    5.90552600   -0.56566800
 C                 -0.07080600    4.12443400   -1.79000900
 H                 -0.10364300    4.63266400   -2.74737500
 C                 -0.08394400    2.73843700   -1.73628500
 H                 -0.12205300    2.14202900   -2.63878000
 C                 -3.03063200   -1.98254400   -1.03478400
 H                 -2.53101500   -2.58209500   -0.26661300
 C                 -4.54283400   -2.23802900   -0.92302400
 H                 -4.95337400   -2.00205500    0.06094000
 H                 -4.73456800   -3.30275100   -1.10375900
 H                 -5.10898600   -1.67709800   -1.67173800
 C                 -2.52541500   -2.48547900   -2.39587800
 H                 -1.47773700   -2.23544000   -2.56535900
 H                 -3.11332600   -2.06820900   -3.21865100
 H                 -2.63193400   -3.57580100   -2.44032700
 C                 -3.48207100    0.13148100    0.92797500
 H                 -4.51320500    0.01008600    0.58052600
 C                 -3.32166700    1.57518300    1.42732200
 H                 -3.43690600    2.32058800    0.63527800
 H                 -2.34654000    1.72218400    1.89341300
 H                 -4.08672900    1.78290300    2.18533200
 C                 -3.25052400   -0.85773300    2.07928200
 H                 -3.35452300   -1.90232300    1.77411800
 H                 -3.98655000   -0.67233900    2.87129900
 H                 -2.25748600   -0.73024400    2.51282400
 C                 -3.08046600    1.00161900   -1.83517900
 H                 -2.61669000    1.92376300   -1.46815200
 C                 -4.60108600    1.22953200   -1.85983500
 H                 -5.01392300    1.51412100   -0.88989200
 H                 -5.13975200    0.34688200   -2.21471600
 H                 -4.82436800    2.04662300   -2.55695500
 C                 -2.57623800    0.77383000   -3.27003100
 H                 -1.53151600    0.46119300   -3.29964300
 H                 -2.67981200    1.70268300   -3.84329000
 H                 -3.17036100    0.01017400   -3.78028900
 C                  3.27294700   -1.54193500   -0.04835400
 H                  2.58591200   -2.39394500   -0.04031600
 C                  3.50299300   -1.12800300    1.41531000
 H                  2.64530800   -0.61856200    1.85317300
 H                  4.37108800   -0.46884200    1.50538400
 H                  3.70374400   -2.01997900    2.01958900
 C                  4.59890400   -2.00903100   -0.66924200
 H                  4.48802900   -2.42450700   -1.67345100
 H                  5.02321800   -2.80001000   -0.03841900
 H                  5.33559100   -1.20204300   -0.71384600
 C                  2.52239400   -0.84721700   -2.79899800
 H                  3.60871000   -0.87570600   -2.93294700
 C                  1.94056000    0.13732400   -3.82301200
 H                  2.35030100    1.14668000   -3.72515100
 H                  0.85366600    0.19850300   -3.72087000
 H                  2.16608200   -0.21208100   -4.83774000
 C                  1.97405800   -2.25870900   -3.04649700
 H                  2.36934700   -2.99805300   -2.34456300
 H                  2.24166700   -2.58527100   -4.05876900
 H                  0.88454800   -2.26479100   -2.96342100
 C                  3.17383600    1.37492600   -1.01968000
 H                  2.46347000    2.00998800   -1.56010100
 C                  3.34958900    1.97525100    0.38598300
 H                  2.49926100    1.78781100    1.03997300
 H                  3.48330300    3.06046200    0.30735300
 H                  4.24049400    1.57271300    0.87511100
 C                  4.51305700    1.42908900   -1.77229600
 H                  4.44159200    1.11042000   -2.81450700
 H                  5.27587600    0.81782800   -1.28254300
 H                  4.87820500    2.46370400   -1.77427100
 Ir                -0.04717700   -0.14178400   -0.43782900
98
 Complex 7 (THF)
 H                 -0.16147600   -0.24279200    2.10153900
 P                 -2.40704200   -0.06614700    0.70872500
 P                  2.30936100   -0.13320900    0.99536900
 N                 -0.01512700   -2.08506800   -0.27421000
 N                  0.12781100    3.85917600   -1.27399200
 C                  0.02264200    1.98285900    0.36779000
 C                  0.02304300    2.94266200    1.39388300
 H                 -0.01817200    2.61556600    2.42738400
 C                  0.07117100    4.30568900    1.09815000
 H                  0.06945300    5.05591500    1.88404800
 C                  0.11927100    4.70358300   -0.25218000
 H                  0.15221200    5.76456900   -0.50041700
 C                  0.08867500    2.51802300   -0.99993900
 C                  0.11704100    1.55113200   -2.04999600
 C                  0.07487700    0.20643600   -1.55815000
 C                  0.07020000   -0.92921100   -2.39605400
 C                  0.06467100   -0.69073600   -3.83591400
 C                 -0.04527000   -1.77103200   -4.87426500
 H                 -0.92239500   -2.41075600   -4.70873000
 H                  0.83127800   -2.43417800   -4.88790600
 H                 -0.13788700   -1.34067400   -5.87595200
 C                  0.13257800    0.65640100   -4.29674600
 H                  0.14810600    0.79646800   -5.37664000
 C                  0.17178300    1.78467700   -3.50611700
 C                  0.25392200    3.15016600   -4.13103400
 H                  0.29803800    3.06520800   -5.22246100
 H                  1.13641900    3.70422700   -3.79238700
 H                 -0.60597400    3.77675400   -3.86916700
 C                  0.04829100   -2.18119300   -1.67778900
 C                  0.12010100   -3.49022600   -2.23490900
 H                  0.18664400   -3.60877400   -3.30495100
 C                  0.12506400   -4.61581500   -1.44068500
 H                  0.18683300   -5.59901900   -1.89875300
 C                  0.06030800   -4.48326700   -0.03412200
 H                  0.06577500   -5.34094900    0.62884200
 C                 -0.00248100   -3.20110800    0.47933400
 H                 -0.03991100   -3.02988800    1.54847300
 C                 -2.99954600    1.35644700    1.79993600
 H                 -2.51063000    2.20840800    1.31439900
 C                 -4.51207500    1.63021800    1.81638500
 H                 -4.92656800    1.82874400    0.82588700
 H                 -4.70184200    2.52044500    2.42809100
 H                 -5.07406000    0.80537400    2.26284600
 C                 -2.46936700    1.28517200    3.24013000
 H                 -1.42595100    0.96938100    3.28071500
 H                 -3.06046300    0.59144700    3.84504600
 H                 -2.55015000    2.27435000    3.70561000
 C                 -3.51769900    0.10357600   -0.79928800
 H                 -4.53526100    0.08926000   -0.39517500
 C                 -3.38111100   -1.06997500   -1.78045700
 H                 -3.53559200   -2.04469800   -1.30988500
 H                 -2.39672800   -1.07342800   -2.24995600
 H                 -4.13180900   -0.96672400   -2.57339200
 C                 -3.31929000    1.43710100   -1.53418000
 H                 -3.36185600    2.30488900   -0.87005500
 H                 -4.10938300    1.55810600   -2.28490600
 H                 -2.36131000    1.46030600   -2.05596400
 C                 -2.98652800   -1.71672000    1.42459300
 H                 -2.54856600   -2.41841900    0.70571600
 C                 -4.50638100   -1.95093200    1.44766300
 H                 -4.98555700   -1.81649600    0.47548400
 H                 -5.00473500   -1.29507800    2.16676300
 H                 -4.70010400   -2.98335900    1.76305500
 C                 -2.39855700   -2.05135300    2.80512100
 H                 -1.34811700   -1.77101800    2.88868800
 H                 -2.48557300   -3.12936300    2.98414000
 H                 -2.94716000   -1.54327500    3.60330900
 C                  3.27206000    1.44021000    0.60711200
 H                  2.58808500    2.20156000    0.99660900
 C                  3.43032300    1.69518700   -0.90198900
 H                  2.55564000    1.39401700   -1.47766600
 H                  4.29901400    1.16457000   -1.30101400
 H                  3.59100600    2.76518700   -1.07594500
 C                  4.62632900    1.61955400    1.31079600
 H                  4.56107300    1.56326000    2.39970300
 H                  5.02439700    2.61076800    1.06163800
 H                  5.36015800    0.88175500    0.97439100
 C                  2.60093500   -0.34818400    2.84070100
 H                  3.69025000   -0.37383800    2.94875600
 C                  2.03570000   -1.67036100    3.37820700
 H                  2.40505800   -2.54643400    2.83822100
 H                  0.94406200   -1.67132000    3.32244500
 H                  2.32010800   -1.78804100    4.43064200
 C                  2.06436600    0.83117300    3.66200600
 H                  2.45269100    1.79684600    3.32683600
 H                  2.34996500    0.70529300    4.71320300
 H                  0.97341300    0.86740300    3.60963800
 C                  3.21271300   -1.62330200    0.27470100
 H                  2.50292400   -2.42732900    0.49264500
 C                  3.37423700   -1.55485800   -1.25315800
 H                  2.50804600   -1.12232100   -1.75198800
 H                  3.51782800   -2.56687500   -1.64835300
 H                  4.25507100   -0.96853000   -1.52833600
 C                  4.55694900   -1.99136200    0.92253700
 H                  4.48892500   -2.16959800    1.99779800
 H                  5.31409800   -1.22095700    0.75276700
 H                  4.92710400   -2.91681400    0.46428500
 Ir                -0.02641100   -0.04040700    0.44407700
    
